# Supplementary material for: Green carbon dots derived from Zingiberis Rhizoma Carbonisatum alleviate ovalbumin-induced allergic rhinitis
Source: Front Immunol. 2024 Nov 28;15:1492181. doi: 10.3389/fimmu.2024.1492181 (PMC11634691; doi:10.3389/fimmu.2024.1492181)
Supplement: Supplementary file 2 [file Table1.xlsx]

## Sheet: Sheet1
Table S1
Differential metabolites
GROUP	Control										OVA										ZRC-CDs-M
sample	C1	C2	C3	C4	C5	C6	C7	C8	C9	C10	OVA1	OVA2	OVA3	OVA4	OVA5	OVA6	OVA7	OVA8	OVA9	OVA10	M1	M2	M3	M4	M5	M6	M7	M8	M9	M10
12-Keto-LTB4	224706	250185	137735	387216	458471	166826	230259	326412	512377	577479	605608	697856	1.16733e+06	456881	1.17794e+06	411330	625977	1.17469e+06	609117	744123	373127	303701	310121	336793	317002	357693	305089	401793	324676	327962
Anhydrovitamin A	2.74681e+06	2.65595e+06	2.8028e+06	3.18946e+06	4.5086e+06	3.92134e+06	4.23765e+06	3.00713e+06	2.40886e+06	3.03308e+06	8.30255e+06	7.61502e+06	7.85813e+06	5.9535e+06	9.09192e+06	5.99114e+06	6.68597e+06	4.99423e+06	3.13577e+06	5.41833e+06	2.1869e+06	2.64403e+06	2.89153e+06	3.155e+06	3.62125e+06	1.86103e+06	4.27077e+06	3.78701e+06	2.60657e+06	3.43207e+06
Anserine	120617	109208	128063	138371	275466	131627	122067	295785	172760	122301	1.95658e+06	613834	286053	1.38993e+06	972910	868200	1.29285e+06	1.34207e+06	667910	1.13107e+06	94273.5	117694	112960	121972	201905	784881	125469	238730	251114	90446.9
Arachidonic acid	8.653e+06	7.23516e+06	8.66976e+06	9.36839e+06	6.77392e+06	7.32204e+06	9.18358e+06	5.50018e+06	9.01279e+06	5.86653e+06	3.15273e+07	1.81851e+07	1.38302e+07	3.23522e+07	1.7733e+07	2.69575e+07	3.097e+07	1.38545e+07	1.79665e+07	3.48498e+07	1.14432e+07	1.34072e+07	1.31065e+07	1.35529e+07	1.24876e+07	9.4775e+06	1.13305e+07	8.25464e+06	1.3776e+07	9.14709e+06
Bovinic acid	639244	516225	294435	427973	235587	317309	338394	295792	325030	393358	70970	64327	28477.7	92603.7	60364	106890	63015.5	122802	158797	63797.4	189790	182495	465323	206197	186821	328705	151323	100664	140366	122468
DGLA	6.66681e+06	7.66953e+06	7.04884e+06	6.93205e+06	6.04775e+06	8.99901e+06	7.42657e+06	1.0698e+07	6.44214e+06	7.73511e+06	1.89804e+06	4.0137e+06	2.18078e+06	2.03575e+06	3.55266e+06	1.18545e+06	3.31676e+06	4.01515e+06	2.9346e+06	1.937e+06	6.6383e+06	5.4484e+06	4.61022e+06	6.27973e+06	5.62104e+06	7.8661e+06	4.37006e+06	4.41778e+06	6.64543e+06	6.19545e+06
Dihydrothymine	366596	1.16932e+06	955425	379292	812212	327636	1.0767e+06	163598	1.38736e+06	2.13838e+06	2.40104e+06	1.22545e+06	2.20393e+06	1.29741e+06	3.69419e+06	2.33916e+06	1.20326e+06	3.27355e+06	876891	3.74421e+06	1.63607e+06	359693	713330	657235	1.39025e+06	366241	1.01301e+06	255929	1.54417e+06	159471
DHA	7.44008e+06	8.64294e+06	6.70405e+06	7.26518e+06	8.04795e+06	8.20213e+06	8.99656e+06	8.31201e+06	5.1396e+06	8.65353e+06	3.65662e+06	2.22811e+06	3.23522e+06	3.11224e+06	3.96834e+06	2.33127e+06	4.28429e+06	3.40911e+06	3.97679e+06	2.38802e+06	6.33782e+06	7.06209e+06	5.61028e+06	6.31813e+06	6.60793e+06	6.23307e+06	7.52478e+06	9.06293e+06	5.92058e+06	6.66363e+06
EPA	327001	287115	341103	205239	314118	231688	220805	205300	210843	193302	67877.5	63368.3	72857.7	88822.6	152889	132912	156048	138231	55242.9	68321.9	328733	276451	205468	205326	224956	230820	135268	178914	220130	218262
Ibutilide	45645.5	46809.7	43890.4	45312.6	52788.8	76647.4	85921.3	52504.6	45394.1	48585.3	1.77863e+06	328180	457448	263437	289851	211854	187064	358201	143258	179617	88977.3	71732.7	57286.8	344839	54485.9	111382	98638.7	82368.8	45517.4	164462
3-Indolepropionic acid	60362.9	53326.5	51088.1	62239.6	50271.2	47399	45875.1	65158.5	76118.1	47067.6	22051.1	20069.2	15226.7	30167.9	10203.3	17257	80736.9	20292.8	25033.4	14783.1	66351.8	29527.4	31192.2	22148.4	20768.4	147686	166879	76376.6	38554.4	58912
Leukotriene B4	42555.1	41362.5	35343.8	41979.8	39122.7	40445.5	33052.6	34474.1	33293	42887.6	81274	95261.2	90626.8	85438.2	85776.2	99707.4	75414.7	87701.8	93174.1	94920.7	36870.1	37511.8	41011.4	31534.6	38715.4	44717.8	31188.3	40805.6	32910.4	34869.6
Leukotriene E3	772585	511766	399248	245393	800448	527774	795743	270754	909523	567994	1.46123e+06	1.4125e+06	1.27451e+06	1.2523e+06	1.4507e+06	1.21747e+06	1.34284e+06	1.41511e+06	1.42833e+06	1.42026e+06	487155	891104	1.04568e+06	590986	918755	1.03351e+06	464699	389857	264542	348236
Linoleamide	70970	64327	28477.7	92603.7	60364	106890	63015.5	122802	158797	63797.4	182495	465323	206197	186821	328705	151323	100664	140366	122468	184658	53243.3	73363.6	82955.8	58929.8	110564	69032.6	56641.7	93527.6	93739.5	99956.1
Linoleic acid	1.09014e+06	242401	253609	1.07159e+06	1.53745e+06	2.04093e+06	2.008e+06	1.66204e+06	1.83687e+06	1.86536e+06	3.12477e+06	3.04574e+06	2.2299e+06	2.71963e+06	3.47247e+06	2.9563e+06	5.29103e+06	2.29256e+06	5.87581e+06	2.38639e+06	869630	1.76302e+06	781297	1.41373e+06	1.45276e+06	1.51541e+06	1.8001e+06	873440	1.72509e+06	1.43572e+06
L-Kynurenine	28133.4	68200.9	19713.3	38007.3	50637.1	41660.3	39604.6	51188.3	61038.6	60232.7	135298	60770.1	73960.7	115946	105439	83510.2	107213	127101	70925.4	127974	34628.1	16334.3	19051	41316	25178.4	28877.9	82927.5	45201.7	44528.2	13601
L-Tryptophan	3.12947e+06	2.78488e+06	3.0954e+06	3.9425e+06	4.63322e+06	2.83166e+06	3.06511e+06	2.68551e+06	4.29843e+06	3.54814e+06	7.80649e+06	8.21192e+06	7.58281e+06	7.04757e+06	6.17738e+06	8.74656e+06	8.17532e+06	7.7772e+06	7.57465e+06	6.01869e+06	3.1487e+06	3.76986e+06	2.70388e+06	4.82583e+06	2.95681e+06	4.0032e+06	3.31247e+06	4.4228e+06	3.14842e+06	3.65227e+06
Macrocin	1.30478e+06	959634	726663	1.45819e+06	2.20996e+06	1.91276e+06	1.27785e+06	3.11335e+06	3.61234e+06	592616	231222	195906	258485	186041	894059	251156	1.03561e+06	286424	187079	347007	923158	1.16301e+06	759184	930373	2.63934e+06	1.51521e+06	1.64594e+06	1.52354e+06	3.40148e+06	4.55218e+06
MOLLICELLIN B	869947	284677	353106	849985	235239	1.14069e+06	1.00729e+06	1.36163e+06	853618	915045	192521	69794.9	73606.2	295462	124577	55286.9	161001	262334	285633	168506	1.09222e+06	322921	1.28475e+06	621214	1.7723e+06	424449	951469	876223	1.63379e+06	266994
Oleamide	6.14016e+06	5.50347e+06	5.16754e+06	4.22144e+06	4.03035e+06	3.57778e+06	3.78105e+06	3.99269e+06	3.54211e+06	3.42052e+06	1.09271e+06	1.1221e+06	937757	1.02082e+06	1.41014e+06	998798	1.49219e+06	504236	942213	933982	2.63141e+06	2.74877e+06	2.75358e+06	2.77876e+06	2.62565e+06	2.49727e+06	4.11111e+06	2.32259e+06	2.29621e+06	2.31742e+06
Ornithine	3.02164e+06	3.32256e+06	4.37768e+06	3.52868e+06	3.40306e+06	4.17432e+06	2.8377e+06	4.86029e+06	5.56301e+06	2.71287e+06	1.00933e+07	1.19494e+07	8.16652e+06	1.04893e+07	1.15817e+07	1.19201e+07	9.01155e+06	1.04121e+07	1.03194e+07	1.01676e+07	3.21142e+06	4.80281e+06	4.41725e+06	2.91613e+06	2.51964e+06	3.93805e+06	9.89185e+06	3.42468e+06	3.8933e+06	2.57611e+06
Palmitic acid	4.12463e+08	4.58516e+08	4.04925e+08	4.15195e+08	6.08501e+08	3.56208e+08	4.27157e+08	4.51809e+08	3.08617e+08	4.43074e+08	1.45164e+09	1.156e+09	1.24629e+09	1.1566e+09	1.30889e+09	1.14056e+09	1.48084e+09	1.24052e+09	1.27716e+09	1.18519e+09	4.34563e+08	4.30384e+08	6.53078e+08	4.85515e+08	6.93169e+08	5.57531e+08	5.42983e+08	6.12856e+08	5.20703e+08	7.61175e+08
Phytosphingosine	359806	79233.6	126243	538982	376829	250619	88517.9	25756.5	121042	405379	47875	26956.2	39111.3	40884.7	82529.2	40049	37816.1	80369.6	42272.6	28525.7	354614	225943	122173	82143.9	339229	59572.2	139013	52362.4	44617.9	115948
Prostaglandin D2	10532.2	18284.4	24929	26496.9	27186.7	22688.6	29337.9	18512.3	13598.4	27345.1	62108.8	61858.2	66221.8	86079.6	66169.1	81901.2	88672.6	82057.4	76629.7	74358.2	16758.3	26228.3	17046.5	21369.5	35574.7	34586.6	35531	15043	18079.5	36329.3
Prostaglandin E2	10532.2	18284.4	24929	26496.9	27186.7	22688.6	29337.9	18512.3	13598.4	27345.1	62108.8	61858.2	66221.8	86079.6	66169.1	81901.2	88672.6	82057.4	76629.7	74358.2	16758.3	26228.3	17046.5	21369.5	35574.7	34586.6	35531	15043	18079.5	36329.3
Tricarballylic acid	121240	119140	118671	126993	123865	119561	101523	161969	107649	132243	313220	394163	464055	558799	205187	277613	367509	370864	173149	153103	119138	119331	131541	208556	168378	91083.1	127566	109109	105609	128030
Bolded means key differential metabolites
